# Supplementary material for: Mobile genetic elements explain size variation in the mitochondrial genomes of four closely-related Armillaria species
Source: BMC Genomics. 2019 May 8;20:351. doi: 10.1186/s12864-019-5732-z (PMC6506933; doi:10.1186/s12864-019-5732-z)
Supplement: Supplementary file 1 — Table S1. Tandem repeats detected in four Armillaria mitogenomes using Tandem Repeats Finder. (XLSX 14 kb) [file 12864_2019_5732_MOESM1_ESM.xlsx]

## Sheet: Additional file 1  Table S1
Additional file 1: Table S1. Tandem repeats found in four Armillaria mitogenomes using Tandem Repeats Finder
Species	Indices	Period size	Copy number	Consensus size	Percent Matches	Percent indels	Score	A	C	G	T	Entropy
A. borealis	791-838	25	2	24	83	4	60	62	10	0	27	1.27
	7581-7607	12	2.3	12	100	0	54	70	14	7	7	1.32
	24360-24388	6	4.8	6	100	0	58	68	0	13	17	1.2
	30664-30707	19	2.3	19	88	0	61	40	13	2	43	1.57
	33394-33464	37	1.9	37	82	5	90	39	21	8	30	1.83
	43922-43960	15	2.6	15	88	8	53	43	2	2	51	1.29
	43948-43990	23	1.9	22	90	4	68	30	2	0	67	1.03
	54455-54503	9	5.6	9	79	11	57	34	0	0	65	0.93
	54822-54880	27	2.3	24	80	8	64	47	8	0	44	1.33
	60155-60249	41	2.3	41	81	3	111	40	22	13	24	1.9
	67810-67858	19	2.5	19	83	3	53	79	2	6	12	0.99
	70361-70405	19	2.5	17	82	13	54	55	0	2	42	1.12
	72803-72829	10	2.7	10	100	0	54	29	51	18	0	1.46
	82290-82315	9	2.9	9	100	0	52	30	0	23	46	1.53
	86393-86435	16	2.8	16	85	3	52	67	11	2	18	1.32
	93017-93059	21	2	22	86	9	61	27	2	0	69	1
A. gallica	792-838	24	2	24	86	0	67	63	8	0	27	1.23
	8632-8688	27	2.1	27	100	0	114	21	3	0	75	0.95
	18466-18517	6	8.7	6	100	0	104	51	15	17	15	1.76
	41678-41721	21	2.1	21	82	0	52	54	6	4	34	1.47
	42538-42596	27	2.2	27	81	6	66	40	1	1	55	1.2
	42553-42602	9	5.7	9	79	11	59	36	0	0	64	0.94
	60497-60545	21	2.3	21	82	0	53	81	2	6	10	0.94
	63164-63191	4	7	4	100	0	56	0	25	75	0	0.81
	63196-63230	4	8.8	4	100	0	70	25	48	25	0	1.51
	64278-64322	19	2.5	17	82	13	54	55	0	2	42	1.12
	66702-66728	10	2.7	10	100	0	54	29	51	18	0	1.46
	69441-69499	22	2.8	20	80	16	59	62	3	3	30	1.28
	69971-70031	26	2.3	26	97	0	113	55	24	3	16	1.56
	70697-70731	18	1.9	18	94	0	61	51	20	8	20	1.73
	73510-73544	17	2.1	18	89	10	56	60	2	0	37	1.12
	75327-75369	16	2.8	16	85	3	52	67	11	2	18	1.32
	81818-81859	19	2.1	21	91	8	70	21	2	0	76	0.9
A. sinapina	28795-28821	11	2.5	11	100	0	54	85	0	0	14	0.61
	28791-28829	13	3	13	84	0	51	82	0	0	17	0.68
	46486-46524	15	2.6	15	88	8	53	43	2	2	51	1.29
	48958-49001	23	2	23	86	4	63	63	11	9	15	1.51
	51339-51385	20	2.4	20	85	3	60	44	4	2	48	1.34
	53753-53801	9	5.6	9	79	11	57	34	0	0	65	0.93
	54120-54178	27	2.3	24	80	8	64	47	8	0	44	1.33
	55765-55799	15	2.3	15	95	0	61	42	0	2	54	1.15
	59260-59306	21	2.2	21	81	7	51	36	8	14	40	1.77
	71372-71413	17	2.3	19	80	8	52	57	4	2	35	1.33
	76599-76650	21	2.5	21	83	0	59	82	1	5	9	0.9
	80845-80889	19	2.5	17	82	13	54	55	0	2	42	1.12
	82978-83011	17	2	18	88	11	54	58	2	0	38	1.13
	86069-86111	16	2.8	16	85	3	52	67	11	2	18	1.32
	91305-91337	12	2.6	13	95	4	59	9	0	0	90	0.44
	91315-91343	15	1.9	15	100	0	58	6	0	0	93	0.36
A. solidipes	791-838	25	2	24	83	4	60	62	10	0	27	1.27
	31544-31614	37	1.9	37	85	5	99	38	22	8	30	1.84
	43009-43047	15	2.6	15	88	8	53	43	2	2	51	1.29
	43035-43077	23	1.9	22	90	4	68	30	2	0	67	1.03
	53051-53099	9	5.6	9	79	11	57	34	0	0	65	0.93
	72730-72783	21	2.6	21	84	0	63	81	1	7	9	0.94
	76955-76999	19	2.5	17	82	13	54	55	0	2	42	1.12
	79385-79411	10	2.7	10	100	0	54	29	51	18	0	1.46
	89290-89315	9	2.9	9	100	0	52	30	0	23	46	1.53
	94654-94696	16	2.8	16	85	3	52	67	11	2	18	1.32
	99950-99993	22	2	23	86	4	63	27	2	0	70	0.99
