# Supplementary material for: Mobile genetic elements explain size variation in the mitochondrial genomes of four closely-related Armillaria species
Source: BMC Genomics. 2019 May 8;20:351. doi: 10.1186/s12864-019-5732-z (PMC6506933; doi:10.1186/s12864-019-5732-z)
Supplement: Supplementary file 2 — Table S2. Microsatellite or simples equence repeat (SSR) loci in four Armillaria mitogenomes. (XLSX 11 kb) [file 12864_2019_5732_MOESM2_ESM.xlsx]

## Sheet: Additional file 2  Table S2
Additional file 2: Table S2. Microsatellite or simple sequence repeat (SSR) loci in four Armillaria mitogenomes
Species	Motif	Start position	End position	Length, bp	Sequence
A. borealis	AAGGA	191	207	17	AAGGAAAGGAAAGGAAA
	TTTA	3432	3446	15	TTTATTTATTTATTT
	TAAAAG	24360	24388	29	TAAAAGTAAAAGTAAAAGTAAAAGTAAAA
	A	56039	56055	17	AAAAAAAAAAAAAAAAA
	AAATT	61715	61731	17	AAATTAAATTAAATTAA
	AATTA	90150	90164	15	AATTAAATTAAATTA
	TTA	101717	101734	18	TTATTATTATTATTATTA
	GAA	111928	111942	15	GAAGAAGAAGAAGAA
A. gallica	AAGGA	191	207	17	AAGGAAAGGAAAGGAAA
	TTTA	3423	3437	15	TTTATTTATTTATTT
	ATT	8640	8654	15	ATTATTATTATTATT
	ATT	8667	8681	15	ATTATTATTATTATT
	AATA	17512	17526	15	AATAAATAAATAAAT
	AAAGCT	18466	18517	52	AAAGCTAAAGCTAAAGCTAAAGCTAAAGCTAAAGCTAAAGCTAAAGCTAAAG
	AAATT	51990	52006	17	AAATTAAATTAAATTAA
	GGGC	63164	63191	28	GGGCGGGCGGGCGGGCGGGCGGGCGGGC
	GCAC	63196	63230	35	GCACGCACGCACGCACGCACGCACGCACGCACGCA
	AATTA	79082	79096	15	AATTAAATTAAATTA
A. sinapina	AAGGA	191	207	17	AAGGAAAGGAAAGGAAA
	TTTA	3835	3849	15	TTTATTTATTTATTT
	AAAATT	9466	9483	18	AAAATTAAAATTAAAATT
	AAACAA	16724	16742	19	AAACAAAAACAAAAACAAA
	TAA	28438	28454	17	TAATAATAATAATAATA
	ATT	55772	55806	35	ATTATTATTATTAAAATTATTATTATTATCATTAT
	ATTT	57819	57839	21	ATTTATTTATTTAGTTATTTA
	TTTA	57874	57889	16	TTTATTTATTTATTTA
	TATATT	63697	63714	18	TATATTTATATTTATATT
	TAAA	71161	71178	18	TAAATAAATAAATAAATA
	GGCG	79785	79799	15	GGCGGGCGGGCGGGC
	AATTA	88411	88425	15	AATTAAATTAAATTA
	T	91305	91340	36	TTTTTTTTAATTTTTTTTTTTATTTTTTTTTTTTTT
	AAATAT	97150	97170	21	AAATATAAATATAAATATAAA
	GAA	102389	102403	15	GAAGAAGAAGAAGAA
A.solidipes	AAGGA	191	207	17	AAGGAAAGGAAAGGAAA
	TTTA	1865	1879	15	TTTATTTATTTATTT
	ATAAAA	38148	38165	18	ATAAAAATAAAAATAAAA
	AAATT	59653	59669	17	AAATTAAATTAAATTAA
	ATTTT	63127	63141	15	ATTTTATTTTATTTT
	TTTAT	74686	74701	16	TTTATTTTATTTTATT
	AATTA	97076	97090	15	AATTAAATTAAATTA
	T	98754	98775	22	TTTTTTTTTTTGTTTTTTTTTT
	TTA	108628	108645	18	TTATTATTATTATTATTA
	GAA	118834	118848	15	GAAGAAGAAGAAGAA
