# Supplementary material for: Mobile genetic elements explain size variation in the mitochondrial genomes of four closely-related Armillaria species
Source: BMC Genomics. 2019 May 8;20:351. doi: 10.1186/s12864-019-5732-z (PMC6506933; doi:10.1186/s12864-019-5732-z)
Supplement: Supplementary file 3 — Table S3. Comparison of codon usage of 14 oxidative phosphorylation genes and the codon-anticodon recognition pattern of tRNA genes identified in A. borealis, A. gallica, A. sinapina, and A. solidipes. The number of plus signs indicates the presence and numbers of the respective tRNA gene. (XLSX 17 kb) [file 12864_2019_5732_MOESM3_ESM.xlsx]

## Sheet: Additional file 3  Table S3
Additional file 3: Table S3. Comparison of codon usage of 14 oxidative phosphorylation genes and the codon-anticodon recognition pattern of tRNA genes identified in A. borealis, A. gallica, A. sinapina and A. solidipes. The number of plus signs indicates the presence and numbers of the respective tRNA gene.
A. borealis						A. gallica						A. sinapina						A. solidipes
Amino acid	Codon	Number	tRNA	%		Amino acid	Codon	Number	tRNA	%		Amino acid	Codon	Number	tRNA	%		Amino acid	Codon	Number	tRNA	%
Ala	GCG	16		0.00380409		Ala	GCG	17		0.00405148		Ala	GCG	14		0.00332858		Ala	GCG	17		0.00404184
Ala	GCA	70	+	0.0166429		Ala	GCA	69	+	0.0164442		Ala	GCA	68	+	0.0161674		Ala	GCA	69	+	0.0164051
Ala	GCT	139		0.033048		Ala	GCT	134		0.0319352		Ala	GCT	142		0.0337613		Ala	GCT	139		0.033048
Ala	GCC	21		0.00499287		Ala	GCC	25		0.00595806		Ala	GCC	22		0.00523062		Ala	GCC	21		0.00499287
Cys	TGT	28		0.00665716		Cys	TGT	27		0.0064347		Cys	TGT	28		0.00665716		Cys	TGT	28		0.00665716
Cys	TGC	2	+	0.000475511		Cys	TGC	1	+	0.000238322		Cys	TGC	0	+	0		Cys	TGC	2	+	0.000475511
Asp	GAT	95		0.0225868		Asp	GAT	94		0.0224023		Asp	GAT	91		0.0216358		Asp	GAT	93		0.0221113
Asp	GAC	15	+	0.00356633		Asp	GAC	16	+	0.00381316		Asp	GAC	19	+	0.00451736		Asp	GAC	15	+	0.00356633
Glu	GAG	9		0.0021398		Glu	GAG	12		0.00285987		Glu	GAG	11		0.00261531		Glu	GAG	9		0.0021398
Glu	GAA	89	+	0.0211602		Glu	GAA	85	+	0.0202574		Glu	GAA	88	+	0.0209225		Glu	GAA	89	+	0.0211602
Phe	TTT	237		0.0563481		Phe	TTT	241		0.0574357		Phe	TTT	249		0.0592011		Phe	TTT	238		0.0565858
Phe	TTC	131	+	0.031146		Phe	TTC	126	+	0.0300286		Phe	TTC	121	+	0.0287684		Phe	TTC	130	+	0.0309082
Gly	GGG	27		0.0064194		Gly	GGG	34		0.00810296		Gly	GGG	30		0.00713267		Gly	GGG	28		0.00665716
Gly	GGA	112	+	0.0266286		Gly	GGA	101	+	0.0240705		Gly	GGA	104	+	0.0247266		Gly	GGA	110	+	0.0261531
Gly	GGT	130		0.0309082		Gly	GGT	133		0.0316969		Gly	GGT	134		0.0318592		Gly	GGT	132		0.0313837
Gly	GGC	5		0.00118878		Gly	GGC	5		0.00119161		Gly	GGC	5		0.00118878		Gly	GGC	4		0.000951022
His	CAT	54		0.0128388		His	CAT	55		0.0131077		His	CAT	58		0.0137898		His	CAT	53		0.012601
His	CAC	27	+	0.0064194		His	CAC	26	+	0.00619638		His	CAC	23	+	0.00546838		His	CAC	28	+	0.00665716
Ile	ATA	221		0.052544		Ile	ATA	218		0.0519542		Ile	ATA	218		0.0518307		Ile	ATA	222		0.0527817
Ile	ATT	219		0.0520685		Ile	ATT	218		0.0519542		Ile	ATT	223		0.0530195		Ile	ATT	216		0.0513552
Ile	ATC	76	+	0.0180694		Ile	ATC	79	+	0.0188275		Ile	ATC	77	+	0.0183072		Ile	ATC	77	+	0.0183072
Lys	AAG	5		0.00118878		Lys	AAG	5		0.00119161		Lys	AAG	6		0.00142653		Lys	AAG	5		0.00118878
Lys	AAA	99	+	0.0235378		Lys	AAA	98	+	0.0233556		Lys	AAA	100	+	0.0237756		Lys	AAA	99	+	0.0235378
Leu	TTG	41		0.00974798		Leu	TTG	42		0.0100095		Leu	TTG	41		0.00974798		Leu	TTG	40		0.00951022
Leu	TTA	453	+	0.107703		Leu	TTA	454	+	0.108198		Leu	TTA	464	+	0.110319		Leu	TTA	455	+	0.108179
Leu	CTG	11		0.00261531		Leu	CTG	13		0.00309819		Leu	CTG	11		0.00261531		Leu	CTG	12		0.00285307
Leu	CTA	68	+	0.0161674		Leu	CTA	61	+	0.0145377		Leu	CTA	62	+	0.0147408		Leu	CTA	67	+	0.0159296
Leu	CTT	66		0.0156919		Leu	CTT	66		0.0157293		Leu	CTT	61		0.0145031		Leu	CTT	65		0.0154541
Leu	CTC	8		0.00190204		Leu	CTC	9		0.0021449		Leu	CTC	11		0.00261531		Leu	CTC	9		0.0021398
Met	ATG	89	++	0.0211602		Met	ATG	89	++	0.0212107		Met	ATG	88	++	0.0209225		Met	ATG	89	++	0.0211602
Asn	AAT	155		0.0368521		Asn	AAT	152	+	0.036225		Asn	AAT	153	+	0.0363766		Asn	AAT	155		0.0368521
Asn	AAC	47	+	0.0111745		Asn	AAC	50		0.0119161		Asn	AAC	45	+	0.010699		Asn	AAC	48	+	0.0114123
Pro	CCG	12		0.00285307		Pro	CCG	12		0.00285987		Pro	CCG	10		0.00237756		Pro	CCG	11		0.00261531
Pro	CCA	42	++	0.00998573		Pro	CCA	38	+	0.00905624		Pro	CCA	41	+	0.00974798		Pro	CCA	45	++	0.010699
Pro	CCT	81		0.0192582		Pro	CCT	82		0.0195424		Pro	CCT	82		0.019496		Pro	CCT	79		0.0187827
Pro	CCC	18		0.0042796		Pro	CCC	21		0.00500477		Pro	CCC	21		0.00499287		Pro	CCC	18		0.0042796
Gln	CAG	11		0.00261531		Gln	CAG	10		0.00238322		Gln	CAG	10		0.00237756		Gln	CAG	11		0.00261531
Gln	CAA	81	+	0.0192582		Gln	CAA	83	+	0.0197807		Gln	CAA	83	+	0.0197337		Gln	CAA	81	+	0.0192582
Arg	AGG	1		0.000237756		Arg	AGG	1		0.000238322		Arg	AGG	2		0.000475511		Arg	AGG	1		0.000237756
Arg	AGA	57	+	0.0135521		Arg	AGA	56	+	0.013346		Arg	AGA	55	+	0.0130766		Arg	AGA	57	+	0.0135521
Arg	CGG	4		0.000951022		Arg	CGG	6		0.00142993		Arg	CGG	4		0.000951022		Arg	CGG	4		0.000951022
Arg	CGA	7	+	0.00166429		Arg	CGA	7	+	0.00166826		Arg	CGA	7	+	0.00166429		Arg	CGA	7	+	0.00166429
Arg	CGT	3		0.000713267		Arg	CGT	2		0.000476644		Arg	CGT	3		0.000713267		Arg	CGT	3		0.000713267
Arg	CGC	0		0		Arg	CGC	0		0		Arg	CGC	0		0		Arg	CGC	0		0
Ser	AGT	91		0.0216358		Ser	AGT	94		0.0224023		Ser	AGT	94		0.022349		Ser	AGT	93		0.0221113
Ser	AGC	7	+	0.00166429		Ser	AGC	8	+	0.00190658		Ser	AGC	8	+	0.00190204		Ser	AGC	7	+	0.00166429
Ser	TCG	7		0.00166429		Ser	TCG	9		0.0021449		Ser	TCG	7		0.00166429		Ser	TCG	7		0.00166429
Ser	TCA	109	+	0.0259154		Ser	TCA	112	+	0.0266921		Ser	TCA	113	+	0.0268664		Ser	TCA	110	+	0.0261531
Ser	TCT	143		0.033999		Ser	TCT	138		0.0328885		Ser	TCT	141		0.0335235		Ser	TCT	142		0.0337613
Ser	TCC	26		0.00618165		Ser	TCC	27		0.0064347		Ser	TCC	24		0.00570613		Ser	TCC	25		0.00594389
Thr	ACG	9		0.0021398		Thr	ACG	9		0.0021449		Thr	ACG	9		0.0021398		Thr	ACG	9		0.0021398
Thr	ACA	106	+	0.0252021		Thr	ACA	102	+	0.0243089		Thr	ACA	104	+	0.0247266		Thr	ACA	108	+	0.0256776
Thr	ACT	94		0.022349		Thr	ACT	98		0.0233556		Thr	ACT	94		0.022349		Thr	ACT	92		0.0218735
Thr	ACC	18		0.0042796		Thr	ACC	16		0.00381316		Thr	ACC	17		0.00404184		Thr	ACC	18		0.0042796
Val	GTG	22		0.00523062		Val	GTG	28		0.00667302		Val	GTG	31		0.00737042		Val	GTG	19		0.00451736
Val	GTA	109	+	0.0259154		Val	GTA	103	+	0.0245472		Val	GTA	101	+	0.0240133		Val	GTA	108	+	0.0256776
Val	GTT	99		0.0235378		Val	GTT	98		0.0233556		Val	GTT	99		0.0235378		Val	GTT	102		0.0242511
Val	GTC	24		0.00570613		Val	GTC	23		0.00548141		Val	GTC	22		0.00523062		Val	GTC	24		0.00570613
Trp	TGG	15	+	0.00356633		Trp	TGG	12	+	0.00285987		Trp	TGG	13	+	0.00309082		Trp	TGG	13	+	0.00309082
Trp	TGA	41		0.00974798		Trp	TGA	43		0.0102479		Trp	TGA	42		0.00998573		Trp	TGA	43		0.0102235
Tyr	TAT	151		0.0359011		Tyr	TAT	150		0.0357483		Tyr	TAT	146		0.0347123		Tyr	TAT	152		0.0361388
Tyr	TAC	39	+	0.00927247		Tyr	TAC	39	+	0.00929457		Tyr	TAC	42	+	0.00998573		Tyr	TAC	39	+	0.00927247
End	TAG	1		0.000237756		End	TAG	1		0.000238322		End	TAG	1		0.000237756		End	TAG	1		0.000237756
End	TAA	13		0.00309082		End	TAA	13		0.00309819		End	TAA	13		0.00309082		End	TAA	13		0.00309082
