# Supplementary material for: Mobile genetic elements explain size variation in the mitochondrial genomes of four closely-related Armillaria species
Source: BMC Genomics. 2019 May 8;20:351. doi: 10.1186/s12864-019-5732-z (PMC6506933; doi:10.1186/s12864-019-5732-z)
Supplement: Supplementary file 4 — Table S4. Classification of introns in mitogenomes of four Armillaria species. (XLSX 9 kb) [file 12864_2019_5732_MOESM4_ESM.xlsx]

## Sheet: Additional file 4  Table S4
Additional file 4: Table S4. Classification of introns in mitogenomes of four Armillaria species
Intron type	Gene	A. borealis	A. gallica	A. sinapina	A. solidipes
Group I	cox1	i1 (I dr), i2 (I dr), i3 (I), i4 (I dr), i5 (I dr), i6 (IB), i7 (IB), i8 (I), i9 (I)	i1 (IB), i2 (Idr), i3 (I), i4 (I dr), i5 (IB), 6 (IB)	i1 (I dr), i2 (I dr), i3 (I), i4 (I dr)	i1 (I dr), i2 (I dr), i3 (I), i4 (I dr), i5 (I dr), i6 (IB), i7 (IB), i8 (I), i9 (I)
	cox2	i1 (IB), i2 (IB), i3 (IB), i4 (I)	i1 (IB), i2 (IB), i3 (I), i4 (IB), i5 (IB)	i1 (IB), i2 (IB)	i1 (IB), i2 (IB), i3 (I der), i4 (IB), I (I)
	cox3	i1 (IA)	i1 (I), i2 (I)	i1 (I), i2 (I)	i1 (I), i2 (I)
	cob	i1 (IB), i2 (I dr), i3 (IB), i4 (I dr), i5 (I), i6 (I), i7 (I), i8 (I dr)	i1 (IB), i2 (IB), i3 (IB), i4 (I dr)	i1 (I dr), i2 (ID), i3 (IB)	i1 (I dr), i2 (IB), i3 (I dr), i4 (I), i5 (I), i6 (I), i7 (I dr)
	nad1	i1 (IB), i2 (IB)		i1 (IB), i2 (IB)	i1 (IB), i2 (IB)
	nad5	i1 (I dr)	i1 (I dr)	i1 (I), i2 (I dr)	i1 (I), i2 (I dr)
	atp9	i1 (I)	i1 (I)
