# Supplementary material for: Mobile genetic elements explain size variation in the mitochondrial genomes of four closely-related Armillaria species
Source: BMC Genomics. 2019 May 8;20:351. doi: 10.1186/s12864-019-5732-z (PMC6506933; doi:10.1186/s12864-019-5732-z)
Supplement: Supplementary file 6 — Table S6. Names and accession numbers for 21 Basidiomycota species downloaded from GenBank and used for phylogenetic analysis. (XLSX 9 kb) [file 12864_2019_5732_MOESM6_ESM.xlsx]

## Sheet: Additional file 6 Table S6
Additional file 6: Table S6. Names and accession numbers for 21 Basidiomycota species downloaded from GenBank and used for phylogenetic analysis
Species	GenBank accession number
Crinipellis perniciosa	AY376688.1
Moniliophthora roreri	HQ259115.1
Pleurotus eryngii	KX827267.1
Pleurotus ostreatus	EF204913.1
Lentinula edodes	AB697988.1
Schizophyllum commune	AF402141.1
Tricholoma matsutake	JX985789.1
Flammulina velutipes	JF799107.1
Tilletia walkeri	EF536375.1
Tilletia indica	DQ993184.1
Sporisorium reilianum	FQ311469.1
Ustilago bromivora	LT558140.1
Heterobasidion irregulare	KF957635.1
Agaricus bisporus	JX271275.1
Phlebia radiata	NC_020148.1
Ganoderma applanatum	NC_027188.1
Ganoderma sinense	NC_022933.1
Cantharellus cibarius	NC_020368.1
Microbotryum lychnidis-dioicae	NC_020353.1
Trametes cingulata	NC_013933.1
Allomyces macrogynus	NC_001715.1
